# Supplementary material for: PD-1 Blockade Restores the Proliferation of Peripheral Blood Lymphocyte and Inhibits Lymphocyte Apoptosis in a BALB/c Mouse Model of CP BVDV Acute Infection
Source: Front Immunol. 2021 Sep 6;12:727254. doi: 10.3389/fimmu.2021.727254 (PMC8450576; doi:10.3389/fimmu.2021.727254)
Supplement: Supplementary file 1 [file DataSheet_1.zip]

Archive with 18 entries (16 files):
- Supplementary material/
- Supplementary material/Supplementary material/
- Supplementary material/Supplementary material/PD-1-1.tif
- Supplementary material/Supplementary material/PD-1-2.tif
- Supplementary material/Supplementary material/PD-1-3.jpg
- Supplementary material/Supplementary material/PD-1-4.tif
- Supplementary material/Supplementary material/PD-L1-1.tif
- Supplementary material/Supplementary material/PD-L1-2.tif
- Supplementary material/Supplementary material/PD-L1-3.tif
- Supplementary material/Supplementary material/PD-L1-4.tif
- Supplementary material/Supplementary material/β-actin (PD-1)-1.jpg
- Supplementary material/Supplementary material/β-actin (PD-1)-2.jpg
- Supplementary material/Supplementary material/β-actin (PD-1)-3.jpg
- Supplementary material/Supplementary material/β-actin (PD-1)-4.tif
- Supplementary material/Supplementary material/β-actin (PD-L1)-1.tif
- Supplementary material/Supplementary material/β-actin (PD-L1)-2.tif
- Supplementary material/Supplementary material/β-actin (PD-L1)-3.tif
- Supplementary material/Supplementary material/β-actin (PD-L1)-4.tif
